# Supplementary material for: Warm acclimation alters antioxidant defences but not metabolic capacities in the Antarctic fish, Notothenia coriiceps
Source: Conserv Physiol. 2022 Aug 2;10(1):coac054. doi: 10.1093/conphys/coac054 (PMC9346567; doi:10.1093/conphys/coac054)
Supplement: suppl_coac054 [file suppl_coac054.zip]

Archive with 2 entries (2 files):
- Supp figure 1.eps
- Supp figure 2.eps
